# Supplementary material for: Plumeriapropionics A–E, Carboxyl-Substituted Phenylpropionic Acid Derivatives with Anti-Inflammatory Activity from Plumeria rubra L
Source: Molecules. 2023 Dec 24;29(1):115. doi: 10.3390/molecules29010115 (PMC10779508; doi:10.3390/molecules29010115)
Supplement: Supplementary file 1 [file molecules-29-00115-s001.zip]

Archive with 1 entries (1 files):
- molecules-2769988-supplementary.pdf
